# Supplementary material for: Robust Recombinant Expression of Human Placental Ribonuclease Inhibitor in Insect Cells
Source: Biomolecules. 2022 Feb 8;12(2):273. doi: 10.3390/biom12020273 (PMC8961516; doi:10.3390/biom12020273)
Supplement: Supplementary file 1 [file biomolecules-12-00273-s001.zip]

Archive with 1 entries (1 files):
- biomolecules-1551244-supplementary.pdf
